# Supplementary material for: Life on Minerals: Binding Behaviors of Oligonucleotides on Zirconium Silicate and Its Inhibitory Activity for the Self-Cleavage of Hammerhead Ribozyme
Source: Life (Basel). 2022 Oct 24;12(11):1689. doi: 10.3390/life12111689 (PMC9697215; doi:10.3390/life12111689)
Supplement: Supplementary file 1 [file life-12-01689-s001.zip]

Archive with 1 entries (1 files):
- life-1972463-supplementary.pdf
